# Supplementary material for: Comparative Analysis of Iodine Levels, Biochemical Responses, and Thyroid Gene Expression in Rats Fed Diets with Kale Biofortified with 5,7-Diiodo-8-Quinolinol
Source: Int J Mol Sci. 2025 Jan 19;26(2):822. doi: 10.3390/ijms26020822 (PMC11765731; doi:10.3390/ijms26020822)
Supplement: Supplementary file 1 [file ijms-26-00822-s001.zip]

Archive with 1 entries (1 files):
- ijms-3394768-supplementary.pdf
